# Supplementary material for: Ethiopians' knowledge of and attitudes toward epilepsy: A systematic review and meta-analysis
Source: Front Neurol. 2023 Feb 28;14:1086622. doi: 10.3389/fneur.2023.1086622 (PMC10011168; doi:10.3389/fneur.2023.1086622)
Supplement: Supplementary file 5 [file Data_Sheet_1.xlsx]

## Sheet: extraction format
Authors	Year of Publication	study region	study setting	study design	Study subject	Study Period	Sampling technique	Measurement	Survey tool	mean ag e in year	Gender	Good level of knowledge ,n(%)		poor level of knowledge ,n(%)		Favorable level of attitude ,n(%)		unfavorable level of attitude,n(%)		response	By Participants'
Molla et al	2021	SNNPR	Gedeo Zone	Cross-sectional	732	March 1 to March 30, 2019	Multistage sampling technique	K=yes/no;A=modifying Kilifi epilepsy be- liefs and attitude scale	IA Questionnaire	33(±11.3)	M=467;F=265	534	73	198	27	354	48.4	378	52	97	community
Asnakew et al	2020	Amhara	South Gondar	Cross-sectional	782	May 2019 to June 2020.	multistage sampling technique	K=yes/no,A=likertscale	IA Questionnaire	29.8	M=380;F=402	264	33.8	518	66.2	258	33	524	67	96.1	community
Teferi and Shewangizaw	2015	Oromia	sululta	Cross-sectional	660	NR	multistage sampling technique	K=yes/no,A=yes/no	Semi-Structured	median=30	M=330;F=330	395	59.8	266	40.2	235	35.6	425	64.4	96.8	community
legesse et al	2022	SNNPR	Debub bench	Cross-sectional	601	25 April 2020 to 20 May 2020	multistage sampling tech- nique	K=yes/no	IA Structured Questionnaire	34.84±11.42	M=340;F=261	331	55.1	270	44.9	NR	NR	NR	NR	96.3	community
Wubetu et al	2020	Amhara	Debre Berhan	Cross-sectional	596	March 10 to June 10, 2019	SRS		IA Questionnaire	median=30	M=332;F=264	336	56.4	260	43.6	350	58.7	246	41.3	98	community
Henok et al	2017	SNNPR	Bench-Maji Zone	Cross-sectional	840	May to June 2015	purposive	K=yes/no,A=yes/no	Interview +FGD	NR	M=400;F=440	120	14.3	720	85.7	111	13.2	729	86.8	99.3	community
Zeleke et al	2018	Amhara	Goncha Siso Enesie woreda	Cross-sectional	600	2 September 2016 to 24 October 2016	multi stage atratified	Score of 50%	IA Questionnaire	33.9±12.2	M=405;F=195	315	52.5	285	47.5	394	65.7	206	34.3	94.6	community
Negussie and Geleta	2018	Oromia	Jimma town	Cross-sectional	300	May 1 to 10, 2018	SRS		IA Questionnaire		M=147;F=153	175	58.3	125	41.7	NR	NR	NR	NR	100	community
Oumer et al	2020	Amhara	Lay-Armachiho	Cross-sectional	568	February 28, 2018 to March 15, 2019	A multistage cluster sampling technique	K= mean;A=Likert scale (a five-point Likert Scale)	IA Questionnaire	NR	M=358;F=210	300	52.8	268	47.2	296	52.1	272	47.9	0.978	School teachers
Berhe et al	2017	Addis Ababa	Addis Ababa	Cross-sectional	135	m February to March, 2015	consecutive	K=ten pont score	Semi-Structured ,self administered	NR	M=98;F=37	72	53.5	63	46.5	100	74	35	26	94	School teachers
Kassie et al	2014	Oromia	JUSH	Cross-sectional	180	June and July 2013	unknown		IA Questionnaire	NR	NR	22	12.2	158	87.8	126	70	54	30	100	epileptic patients
Ferede et al	2019	Amhara	Gonder	Cross-sectional	379	March 1 to March15, 2016	Stratified sampling technique	Score above mean	Self-administered close-ended questionnaire	18.36±2.18	M=177;F=202	179	47.2	200	52.8	243	64.1	136	35.9	95.95	preparatory school
					6373							3043	47.7483	3331	52.2674	2467	43.7	2869	56.3

## Sheet: Sheet1
Authors	Year	Region	Setting	Design	Participants'	sample	knowledge		Attitudes		response	Quality
							Good	Poor	Favorable	Unfavorable
							n(%)	n(%)	n(%)	n(%)
Molla et al	2021	SNNPR	Gedeo Zone	Cross-sectional	community	732	534(73)	198(27)	354(48.4)	378(52)	97	Low
Asnakew et al	2020	Amhara	South Gondar	Cross-sectional	community	782	264(33.8)	518(66.2)	258(33)	524(67)	96.1	Low
Teferi and Shewangizaw	2015	Oromia	sululta	Cross-sectional	community	660	395(59.8)	266(40.2)	235(35.6)	425(64.4)	96.8	Low
legesse et al	2022	SNNPR	Debub bench	Cross-sectional	community	601	331(55.1)	270(44.9)	NR	NR	96.3	Low
Wubetu et al	2020	Amhara	Debre Berhan	Cross-sectional	community	596	336(56.4)	260(43.6)	350(58.7)	246(41.3)	98	Low
Henok et al	2017	SNNPR	Bench-Maji Zone	Cross-sectional	community	840	120(14.3)	720(85.7)	111(13.2)	729(86.8)	99.3	Low
Zeleke et al	2018	Amhara	Goncha Siso Enesie woreda	Cross-sectional	community	600	315(52.5)	285(47.5)	394(65.7)	206(34.3)	94.6	Low
Negussie and Geleta	2018	Oromia	Jimma town	Cross-sectional	community	300	175(58.3)	125(41.7)	NR	NR	100	Low
Oumer et al	2020	Amhara	Lay-Armachiho	Cross-sectional	School teachers	568	300(52.8)	268(47.2)	296(52.1)	272(47.9)	97.8	Low
Berhe et al	2017	Addis Ababa	Addis Ababa	Cross-sectional	School teachers	135	72(53.5)	63(46.5)	100(74)	35(26)	94	Low
Kassie et al	2014	Oromia	JUSH	Cross-sectional	epileptic patients	180	22(12.2)	158(87.8)	126(70)	54(30)	100	Low
Ferede et al	2019	Amhara	Gonder	Cross-sectional	preparatory school	379	179(47.2)	200(52.8)	243(64.1)	136(35.9)	95.95	Low
